# Supplementary material for: Irradiation induces cancer lung metastasis through activation of the cGAS–STING–CCL5 pathway in mesenchymal stromal cells
Source: Cell Death Dis. 2020 May 7;11(5):326. doi: 10.1038/s41419-020-2546-5 (PMC7206094; doi:10.1038/s41419-020-2546-5)
Supplement: Supplementary file 4 — supplementary table 1 [file 41419_2020_2546_MOESM4_ESM.xlsx]

## Sheet: Sheet1
Table S1. Sequences of PCR primers
Gene	Oligo	Primer sequence (5’-3’)
β-actin	Forward primer	CAACGAGCGGTTCCGATG
	Reverse primer	GCCACAGGATTCCATACCCA
cGas	Forward primer	GTTCAAACACAAGAAATGCACTG
	Reverse primer	GCTGACGGAGTACACAATCCT
Sting	Forward primer	TGAAAGGCTCTTCATTGTCTCTT
	Reverse primer	TGGCATCTTCTGCTTCCTAGA
Ccl5	Forward primer	ACGTCAAGGAGTATTTCTACAC
	Reverse primer	GATGTATTCTTGAACCCACT
Cxcl10	Forward primer	ATGACGGGCCAGTGAGAATG
	Reverse primer	ATTCCGGATTCAGACATCTCT
Ifit1	Forward primer	TCTAAACAGGGCCTTGCAG
	Reverse primer	GCAGAGCCCTTTTTGATAATGT
Ifit3	Forward primer	TGAACTGCTCAGCCCACA
	Reverse primer	TCCCGGTTGACCTCACTC
Isg15	Forward primer	GGAACGAAAGGGGCCACAGCA
	Reverse primer	CCTCCATGGGCCTTCCCTCGA
Oas1a	Forward primer	GCTGCCAGCCTTTGATGT
	Reverse primer	TGGCATAGATTCTGGGATCA
Ifnα	Forward primer	CAAGCCATCCCTGTCCTGAG
	Reverse primer	TCAGGGGAAATTCCTGCACC
Ifnβ	Forward primer	ACCTACAGGGCGGACTTCAA
	Reverse primer	GTCTCATTCCACCCAGTGCT
